# Supplementary material for: Germline Variant Call Accuracy in Whole Genome Sequence Data from Canine Formalin-Fixed Paraffin-Embedded Tissue Samples
Source: Genes (Basel). 2025 Nov 11;16(11):1371. doi: 10.3390/genes16111371 (PMC12652997; doi:10.3390/genes16111371)
Supplement: Supplementary file 1 [file genes-16-01371-s001.zip]

Archive with 2 entries (2 files):
- Figure_S1_IGV_screenshots.pdf
- Table_S1_Public_genomes.xlsx
